# Supplementary material for: Systemic Oxidative and Nitrosative Stress in Benign Prostatic Hyperplasia
Source: Antioxidants (Basel). 2026 Apr 14;15(4):488. doi: 10.3390/antiox15040488 (PMC13113065; doi:10.3390/antiox15040488)
Supplement: Supplementary file 1 [file antioxidants-15-00488-s001.zip]

Archive with 1 entries (1 files):
- antioxidants-4237431-supplementary.pdf
